# Supplementary material for: Comparative Microbiome Analysis Reveals the Ecological Relationships Between Rumen Methanogens, Acetogens, and Their Hosts
Source: Front Microbiol. 2020 Jun 30;11:1311. doi: 10.3389/fmicb.2020.01311 (PMC7344211; doi:10.3389/fmicb.2020.01311)
Supplement: TABLE S4 — The detailed comparison results of rumen VFAs among the 14 ruminant species. [file Table_4.XLSX]

## Sheet: Acetate
Table S4. The detailed comparison results of rumen VFAs among the 14 ruminant species.
Eld's deer	Cattle	*
Eld's deer	Chinese water deer	***
Eld's deer	Reindeer	*
Eld's deer	Tibetan sheep	*
Eld's deer	Muntiacus reevesi	***
Milu deer	Chinese water deer	**
Milu deer	Muntiacus reevesi	**
Red deer	Chinese water deer	*
Red deer	Muntiacus reevesi	*
Sambar	Chinese water deer	*
Sambar	Muntiacus reevesi	*
*:P<0.05
**:P<0.01
***:P<0.001

## Sheet: Propionate
Reindeer	Eld's deer	*
Reindeer	Chinese water deer	*
Sambar	Eld's deer	**
Sambar	Milu deer	*
Sambar	Chinese water deer	*
*:P<0.05
**:P<0.01

## Sheet: Butyrate
Chinese water deer	Red deer	*
Chinese water deer	Muntiacus reevesi	*
Chinese water deer	Sambar	*
Chinese water deer	Eld's deer	****
Chinese water deer	Milu deer	***
Chinese water deer	Reindeer	***
Tibetan sheep	Milu deer	*
Tibetan sheep	Reindeer	*
Tibetan sheep	Eld's deer	***
White lippped deer	Eld's deer	**
*:P<0.05
**:P<0.01
***:P<0.001

## Sheet: Valerate
Muntiacus reevesi	Forest musk deer	***
Muntiacus reevesi	Milu deer	***
Muntiacus reevesi	White lippped deer	**
Cattle	Milu deer	*
Cattle	Forest musk deer	**
Forest musk deer	Cervus albirostris	*
Forest musk deer	Eld's deer	***
Forest musk deer	Red deer	****
Red deer	Sika deer	*
Red deer	Milu deer	****
White lippped deer	Eld's deer	**
Milu deer	Eld's deer	**
White lippped deer	Red deer	****
*:P<0.05
**:P<0.01
***:P<0.001

## Sheet: Isobutyrate
Muntiacus reevesi	Eld's deer	**
Muntiacus reevesi	Sambar	**
Forest musk deer	Eld's deer	***
Forest musk deer	Sambar	***
Forest musk deer	Red deer	**
Chinese water deer	Eld's deer	**
Chinese water deer	Sambar	**
Reindeer	Red deer	*
Reindeer	Eld's deer	***
Reindeer	Sambar	***
*:P<0.05
**:P<0.01
***:P<0.001

## Sheet: Isovalerate
Muntiacus reevesi	Eld's deer	**
Muntiacus reevesi	Sambar	**
Forest musk deer	Red deer	*
Forest musk deer	Eld's deer	**
Forest musk deer	Sambar	**
Reindeer	Red deer	*
Reindeer	Eld's deer	***
Reindeer	Sambar	***
Chinese water deer	Eld's deer	**
Chinese water deer	Sambar	**
Hog deer	Eld's deer	**
Hog deer	Sambar	**
Milu deer	Eld's deer	*
Milu deer	Sambar	*
*:P<0.05
**:P<0.01
***:P<0.001

## Sheet: TVFAs
Fallow deer	Hog deer	***
Forest musk deer	Hog deer	***
Cattle	Fallow deer	***
***:P<0.001
